# Supplementary material for: Abnormal Ergosterol Biosynthesis Activates Transcriptional Responses to Antifungal Azoles
Source: Front Microbiol. 2018 Jan 17;9:9. doi: 10.3389/fmicb.2018.00009 (PMC5776110; doi:10.3389/fmicb.2018.00009)
Supplement: Supplementary file 1 [file Table_1.XLSX]

## Sheet: Suppl Table 3
Suppl Table 1. Genes of ergosterol biosynthesis in Neurospora crassa.
Gene	NCU number	NCBI Gene ID	Linkage group	Function of gene product	Old N. crassa Gene	References
erg2	NCU04156	3877419	V	C-8 sterol isomerase	erg-1	Grindle, M., and Farrow, R., 1978; Morris, D.C., et al., 1974.
erg4	NCU01333	3877547	V	C-24(28) sterol reductase	erg-2	Grindle, M., and Farrow, R., 1978; Grindle, M., 1973; Weichert, M., 2016.
erg24	NCU08762	3872249	III	C-14 sterol reductase	erg-3	Grindle, M., and Farrow, R., 1978; Grindle, M., 1973;Ellis, S.W.,et al.,1991; Papavinasasundaram, K.G., and Kasbekar, D.P., 1993; Papavinasasundaram, K.G., and Kasbekar, D.P., 1994; Prakash, A.,1999.
erg6	NCU03006	3881542	I	C-24 sterol methyl transferase	erg-4	Grindle, M., and Farrow, R., 1978.
erg7	NCU01119	3877205	V	lanosterol synthase	erg-5	Radford, A., unpubl.
erg9	NCU06054	3875964	VII	squalene synthase	erg-6	Radford, A., unpubl; Seiler, S., and Plamann, M., 2003.
erg1	NCU08280	3877954	IV	squalene epoxidase	erg-7	Radford, A., unpubl.
erg11	NCU02624	3880198	I	C-14 demethylase	erg-8	Radford, A., unpubl.
erg25	NCU06402	3878388	IV	C-4 sterol methyl oxidase	erg-9	Radford, A., unpubl.
erg3	NCU06207	3879071	III	C-5 sterol desaturase	erg-10a (erg-10)	Radford, A., unpubl; Weichert, M., 2016.
	NCU04983	3874397	IV	C-5 sterol desaturase ("lathosterol oxidase")	erg-10b(erg-17)	Radford, A., unpubl; Weichert, M., 2016.
erg5	NCU05278	3878068	IV	C-22 sterol desaturase	erg-11	Radford, A., unpubl; Weichert, M., 2016.
erg13	NCU03922	3873746	VI	hydroxymethylglutaryl coenzyme A synthase	erg-13	Radford, A., unpubl; Seiler, S., and Plamann, M., 2003.
erg8	NCU08671	3878168	IV	phosphomevalonate kinase	erg-15	Radford, A., unpubl.
erg12	NCU03633	3877492	V	Mevalonate kinase	erg-12	Radford, A., unpubl.
hmg1/2	NCU00712	3880697	I	Hydroxymethylglutaryl-coenzyme A reductase	erg-14	Radford, A., unpubl; Seiler, S., and Plamann, M., 2003.
erg19	NCU11381	5847154	VII	Mevalonate pyrophosphate decarboxylase	erg-16	Radford, A., unpubl.
erg26	NCU02693	3881600	I	C-3 sterol dehydrogenase	erg-18	Radford, A., unpubl.
References:
Grindle, M., and Farrow, R. (1978). Sterol content and enzyme defects of nystatin-resistant mutants of Neurospora crassa. Molecular and General Genetics MGG 165(3), 305-308. doi: 10.1007/bf00332531.
Morris, D.C., Safe, S., and Subden, R.E. (1974). Detection of the ergosterol and episterol isomers lichesterol and fecosterol in nystatin-resistant mutants of Neurospora crassa. Biochemical Genetics 12(6), 459-466. doi: 10.1007/bf00486063.
Grindle, M. (1973). Sterol mutants of Neurospora crassa: Their isolation, growth characteristics and resistance to polyene antibiotics. Molecular and General Genetics MGG 120(3), 283-290. doi: 10.1007/bf00267158.
Papavinasasundaram, K.G., and Kasbekar, D.P. (1993). Pisatin resistance in Dictyostelium discoideum and Neurospora crassa: comparison of mutant phenotypes. Microbiology 139(12), 3035-3041. doi: doi:10.1099/00221287-139-12-3035.
Papavinasasundaram, K.G., and Kasbekar, D.P. (1994). The Neurospora crassa erg3 gene encodes a protein with sequence homology to both yeast sterol C-14 reductase and chicken lamin B receptor. Journal of Genetics 73(1), 33. doi: 10.1007/bf02927931.
Prakash, A., Sengupta, S., Aparna, K., and Kasbekar, D.P. (1999). The erg-3 (sterol Δ14,15-reductase) gene of Neurospora crassa: generation of null mutants by repeat-induced point mutation and complementation by proteins chimeric for human lamin B receptor sequences. Microbiology 145(6), 1443-1451. doi: doi:10.1099/13500872-145-6-1443.
Seiler, S., and Plamann, M. (2003). The genetic basis of cellular morphogenesis in the filamentous fungus Neurospora crassa. Molecular Biology of the Cell 14(11), 4352-4364. doi: 10.1091/mbc.E02-07-0433.
Weichert, M., Lichius, A., Priegnitz, B.-E., Brandt, U., Gottschalk, J., Nawrath, T., et al. (2016). Accumulation of specific sterol precursors targets a MAP kinase cascade mediating cell–cell recognition and fusion. Proceedings of the National Academy of Sciences 113(42), 11877-11882. doi: 10.1073/pnas.1610527113.
Ellis, S.W., Rose, M.E., and Grindle, M. (1991). Identification of a sterol mutant of Neurospora crassa deficient in A14,15-reductase activity. Microbiology 137(11), 2627-2630. doi: doi:10.1099/00221287-137-11-2627.
